# Supplementary material for: Analysing incompliant attitudes towards antibiotic prescription completion in the UK
Source: J Antimicrob Chemother. 2019 Dec 4;75(3):756–63. doi: 10.1093/jac/dkz492 (PMC7021095; doi:10.1093/jac/dkz492)
Supplement: dkz492_Supplementary_Data [file dkz492_supplementary_data.xlsx]

## Sheet: Tables
Table S1: Regional Prevalence of Incompliant Attitudes in the sample grouped by Figure 3’s natural breaks
Natural Break Category	Compliant Attitude N	Incompliant Attitude N	% Incompliant
1 (Lowest)	342	13	3.66
2	815	83	9.24
3	315	42	11.76
4	135	23	14.56
5 (Highest)	189	59	23.79
Table S2: Mean Predicted Probabilities with Confidence Limits and Natural Break Categories
NUTS1 Region	Mean Predicted Probability	Lower CL	Upper CL	Natural Break Category
London	0.250371	0.164179	0.336563	5 (Highest)
Scotland	0.152906	0.0812881	0.224524	4
Yorkshire and the Humber	0.124157	0.0640863	0.184228	3
North West England	0.113976	0.0542921	0.173659	3
West Midlands	0.0924001	0.0432714	0.141529	2
East Midlands	0.0784375	0.035573	0.124004	2
Northern Ireland	0.078223	0.0342341	0.120873	2
South East England	0.075928	0.0328714	0.117622	2
Wales	0.0648129	0.0161938	0.113432	2
South West England	0.0511699	0.0153138	0.0870259	1 (Lowest)
East of England	0.0315914	0.006456	0.0567267	1 (Lowest)
North East England	0.0114209	-0.00514502	0.0279869	1 (Lowest)
